# Supplementary material for: Improving the Culture of Human Skin Explants for Use in Preclinical Testing of Wound Healing Treatments
Source: Pharmaceutics. 2025 Dec 15;17(12):1611. doi: 10.3390/pharmaceutics17121611 (PMC12736455; doi:10.3390/pharmaceutics17121611)
Supplement: Supplementary file 1 [file pharmaceutics-17-01611-s001.zip]

Archive with 1 entries (1 files):
- pharmaceutics-3974194-supplementary.pdf
